# Supplementary material for: Transfer RNA-Derived Fragments and isomiRs Are Novel Components of Chronic TBI-Induced Neuropathology
Source: Biomedicines. 2022 Jan 8;10(1):136. doi: 10.3390/biomedicines10010136 (PMC8773447; doi:10.3390/biomedicines10010136)
Supplement: Supplementary file 1 [file biomedicines-10-00136-s001.zip]

Archive with 2 entries (2 files):
- Supplementary Material S1.pdf
- Supplementary material S2.xlsx
